# Supplementary material for: Biaryl scaffold-focused virtual screening for anti-aggregatory and neuroprotective effects in Alzheimer’s disease
Source: BMC Neurosci. 2018 Nov 13;19:74. doi: 10.1186/s12868-018-0472-6 (PMC6234579; doi:10.1186/s12868-018-0472-6)
Supplement: Supplementary file 1 — Additional file 1. The ids of compounds searched from zinc data base along with their binding affinities. [file 12868_2018_472_MOESM1_ESM.csv]

zinc_id	smiles	4ey7	1p0m	2hm1	2z5x	1pbq
ZINC000000000111	CC[C@H](C(=O)O)c1ccc(-c2ccccc2)cc1	-9.6	-7.9	-7.2	-9	-7.4
ZINC000000000322	C[C@H](C(=O)O)c1ccc(-c2cccc(F)c2)cc1	-9.9	-8.2	-7.4	-8.8	-8
ZINC000000000323	C[C@H](C(=O)O)c1ccc(-c2ccccc2)c(F)c1	-9.4	-8	-7.5	-9.3	-7.9
ZINC000000000361	C[C@H](C(=O)O)c1ccc(-c2ccccc2)cc1	-9.5	-8	-7.1	-8.5	-7.6
ZINC000000000474	C[C@@H](CC(=O)c1ccc(-c2ccccc2)cc1)C(=O)O	-9.9	-8.2	-7.5	-9.3	-8
ZINC000000001427	O=C(O)CCC(=O)c1ccc(-c2ccccc2)cc1	-9.5	-7.7	-6.8	-9.3	-7.3
ZINC000000001461	CC(=O)Oc1ccc(-c2ccc(F)cc2)cc1C(=O)O	-9.8	-8.4	-7.1	-9.8	-7.8
ZINC000000001536	C=CCc1ccc(O)c(-c2ccc(O)c(CC=C)c2)c1	-9.4	-9.1	-7.2	-8.6	-7.5
ZINC000000001892	CNC(=O)Oc1ccc(-c2ccccc2)cc1	-9.5	-7.7	-7.5	-9.1	-7.8
ZINC000000002318	O=C(O)Cc1ccc(-c2ccccc2)cc1	-9.3	-7.6	-6.8	-8.8	-7.3
ZINC000000003715	C[C@@H](CC(=O)c1ccc(-c2ccc(F)cc2F)cc1)C(=O)O	-10.2	-8.1	-7.8	-9.6	-7.8
ZINC000000004353	CC(C)(C)NC[C@@H](O)COc1ccccc1-c1ccccc1	-8.2	-8.3	-6.8	-6.9	-8.3
ZINC000000008667	C[C@@H](C(=O)O)c1ccc(-c2ccccc2)c(F)c1	-9.8	-7.4	-7.2	-8.5	-7.5
ZINC000000020243	O=C(O)c1cc(-c2ccc(F)cc2F)ccc1O	-9.2	-8.9	-7.8	-9.4	-7.2
ZINC000000022419	N#Cc1ccc(-c2ccc(OCCC(=O)NO)cc2)cc1	-9.6	-7.7	-6.2	-7	-7.8
ZINC000000056751	Cc1cc(-c2ccc(N)c(C)c2)ccc1N	-9.2	-8.5	-6.3	-6.7	-6.7
ZINC000000057044	Cc1cc(-c2cc(C)c(O)c(C)c2)cc(C)c1O	-9.6	-8.3	-7.4	-7.3	-7.8
ZINC000000132343	COC(=O)c1ccc(-c2ccc(C(=O)OC)cc2)cc1	-9.3	-7.3	-6.7	-9.8	-7.1
ZINC000000265747	Nc1ccc(-c2ccc(N)cc2)cc1	-8.2	-7.7	-6.7	-7.8	-6.7
ZINC000000294550	Oc1c(Cl)cc(-c2cc(Cl)c(O)c(Cl)c2)cc1Cl	-8.5	-7.8	-6.5	-6.9	-7.4
ZINC000000390492	C[C@H](CC(=O)c1ccc(-c2ccc(F)cc2F)cc1)C(=O)O	-10.1	-8.5	-7.9	-10.5	-7.9
ZINC000000405065	Oc1c(Br)cc(-c2ccccc2)cc1Br	-8.1	-7.6	-6.4	-7.9	-6.8
ZINC000000436616	Oc1ccc(-c2ccccc2)cc1O	-8.6	-7.7	-7.4	-8.4	-7.5
ZINC000000439311	O=C(O)c1ccccc1-c1ccc(C(F)(F)F)cc1	-9.2	-8.3	-6.8	-7.9	-7.4
ZINC000000593414	CC(C)S(=O)(=O)NC[C@H](C)c1ccc(-c2ccc(CCNS(C)(=O)=O)cc2)cc1	-10.8	-8.3	-7.3	-8.2	-8
ZINC000000901387	Oc1cccc(-c2ccccc2)c1O	-8.8	-7.3	-7.1	-8.5	-7.7
ZINC000000968134	Oc1ccccc1-c1ccccc1	-8.4	-7	-6.4	-8.1	-7.7
ZINC000000968250	c1ccc(-c2ccccc2)cc1	-8.3	-7.3	-6.4	-8.3	-7.3
ZINC000001095292	Cc1ccc(-c2ccccc2)cc1	-8.8	-7.8	-6.5	-8.1	-6.7
ZINC000001482070	C#Cc1ccc(-c2ccccc2F)cc1	-9.6	-8.1	-7.3	-8.7	-7.3
ZINC000001566147	C=CCc1ccc(O)c(-c2ccc(OC)c(CC=C)c2)c1	-9.6	-8	-7.3	-7.7	-7.5
ZINC000001591846	O=[N+]([O-])c1ccc(-c2ccccc2)cc1	-8.7	-7.9	-6.9	-8.9	-7.8
ZINC000001632969	NCc1ccccc1-c1ccccc1	-8.1	-7.1	-6.4	-7.6	-7
ZINC000001653049	CC(C)(C)c1cc(-c2cc(C(C)(C)C)c(O)c(C(C)(C)C)c2)cc(C(C)(C)C)c1O	-7.6	-9.4	-6.9	-7.6	-8.4
ZINC000001676400	O=CC(=O)c1ccc(-c2ccc(C(=O)C=O)cc2)cc1	-9.4	-7.6	-6.8	-8.2	-7.4
ZINC000001701218	O=C(O)c1cc(-c2ccccc2)cc(Br)c1O	-9	-8.3	-7.3	-7.3	-7.8
ZINC000001747302	COc1cc(C=O)cc(-c2cc(C=O)cc(OC)c2O)c1O	-8	-7.6	-7	-8.2	-6.9
ZINC000001846099	CCN(CC)CCNC(=O)[C@@H](C)c1ccc(-c2ccccc2)cc1	-9.1	-8.2	-6.8	-8.1	-8.4
ZINC000001846100	CCN(CC)CCNC(=O)[C@H](C)c1ccc(-c2ccccc2)cc1	-10.1	-8.2	-8.1	-8.9	-7.7
ZINC000001846221	C[C@H](CC(=O)c1ccc(-c2ccccc2)cc1)C(=O)O	-9.8	-8.3	-7.6	-9	-8.1
ZINC000001999340	CCN(CC)CCOC(=O)c1cccc(-c2ccccc2)c1O	-9.4	-7.4	-6.1	-7.7	-7.9
ZINC000002010548	CC(=O)O[C@@H](C)OC(=O)[C@@H](C)c1ccc(-c2ccccc2)c(F)c1	-10.3	-8.9	-8.7	-10.1	-8.3
ZINC000002015169	CC[C@@H](C(=O)O)c1ccc(-c2ccccc2)cc1	-9.7	-8.4	-7	-8.6	-7.7
ZINC000002016174	O=P(O)(O)Oc1c(Br)cc(Br)cc1-c1cc(Br)cc(Br)c1O	-6.4	-7.7	-6.5	-6.6	-6.9
ZINC000002019360	CCOC(=O)Cc1ccc(-c2ccccc2)cc1	-9.8	-7.6	-7.2	-8.7	-7.5
ZINC000002019970	CC(C)(C)NC[C@H](O)COc1ccccc1-c1ccccc1	-8.6	-7.9	-7	-6.8	-8.2
ZINC000002023647	O=[N+]([O-])c1cc(Cl)cc(-c2cc(Cl)cc([N+](=O)[O-])c2O)c1O	-8.1	-8.3	-7.5	-7.4	-7.1
ZINC000002033979	C[C@@H](C(=O)O)c1ccc(-c2ccccc2)cc1	-9.9	-8.3	-6.9	-9.1	-7.5
ZINC000002047799	Oc1cccc(-c2ccccc2Cl)c1O	-8.5	-7.6	-7.3	-7.4	-6.7
ZINC000002244337	N[C@@H](Cc1ccc(-c2ccccc2)cc1)C(=O)O	-9.1	-7.5	-7.1	-9.2	-7.6
ZINC000002382451	O=C(O)c1ccc(-c2ccc(F)cc2)cc1	-9.3	-8.9	-7.1	-8.4	-7.6
ZINC000002513032	O=C(O)c1ccc(-c2cc(F)cc(F)c2)cc1	-9.7	-8.9	-7.6	-9.5	-7.2
ZINC000002528942	O=C(O)c1ccccc1-c1ccc(O)cc1	-7.9	-7.2	-6.7	-7.3	-6.9
ZINC000002529931	FC(F)(F)c1ccc(-c2ccccc2)cc1	-9.9	-8.6	-7.1	-9.8	-7.8
ZINC000002574122	Nc1ccc(-c2ccc(C(F)(F)F)cc2)cc1	-9.8	-8.4	-7.1	-8.9	-7.5
ZINC000003581273	COC(=O)[C@@H](C)c1ccc(-c2ccccc2)c(F)c1	-9.5	-8.3	-7.7	-8.1	-7.8
ZINC000003598315	C[C@@H](C(=O)O)c1ccc(-c2cccc(F)c2)cc1	-10.3	-8	-7.2	-8.9	-7.8
ZINC000003792417	CCOC(=O)[C@H](C)C[C@@H](Cc1ccc(-c2ccccc2)cc1)NC(=O)CCC(=O)O	-9.8	-8.8	-8.4	-8	-7.6
ZINC000003872599	CC(=O)O[C@H](C)OC(=O)[C@@H](C)c1ccc(-c2ccccc2)c(F)c1	-10.3	-8.9	-7.2	-8	-8.3
ZINC000003872600	CC(=O)O[C@H](C)OC(=O)[C@H](C)c1ccc(-c2ccccc2)c(F)c1	-10.8	-8.6	-8.4	-8.2	-8
ZINC000003872601	CC(=O)O[C@@H](C)OC(=O)[C@H](C)c1ccc(-c2ccccc2)c(F)c1	-10.7	-8.8	-8	-8.1	-7.9
ZINC000003961071	CC(C)[C@H](NS(=O)(=O)c1ccc(-c2ccc(Br)cc2)cc1)C(=O)O	-8.9	-7.9	-7.6	-7	-8.3
ZINC000004023085	Oc1cc(O)cc(-c2c(O)cc(O)cc2O)c1	-8.2	-7.3	-6.8	-8.4	-6.5
ZINC000004214649	CC[C@H](C(=O)SCCN(CC)CC)c1ccc(-c2ccccc2)cc1	-9.5	-7.9	-7.2	-7.4	-7.7
ZINC000004215006	C=CCc1cc(-c2cc(CC=C)c(O)c(CN(CC)CC)c2)cc(CN(CC)CC)c1O	-7.4	-8.5	-6.7	-7	-8
ZINC000004217551	Cc1cc(OI)c(C(C)C)cc1-c1cc(C(C)C)c(OI)cc1C	-7.5	-8.2	-6.6	-6.9	-7.1
ZINC000004501577	O=C(O)CC[C@H](NS(=O)(=O)c1ccc(-c2ccccc2)cc1)C(=O)O	-8.2	-8.2	-7.5	-6.5	-7.8
ZINC000004501578	O=C(O)CC[C@@H](NS(=O)(=O)c1ccc(-c2ccccc2)cc1)C(=O)O	-7.6	-8.7	-6.6	-9.4	-6.6
ZINC000004842179	CN(C)CCCOc1ccc(-c2ccccc2)cc1	-9	-7.3	-6.9	-8.8	-7.6
ZINC000004913607	CN(C)CCOc1ccccc1-c1ccccc1	-8.7	-7.6	-6.4	-6.3	-7
ZINC000005764214	NCc1ccccc1-c1ccccc1Cl	-8.2	-7.4	-6.6	-7	-7.3
ZINC000006030312	C[C@H](C(=O)O)c1ccc(-c2ccc(O)cc2)c(F)c1	-9.2	-8	-7.3	-8.2	-7.7
ZINC000006037085	C[C@@H](C(=O)O)c1ccc(-c2ccc(O)cc2)c(F)c1	-9.4	-7.4	-7.1	-9.4	-7.2
ZINC000006037086	C[C@@H](C(=O)OCCCCO[N+](=O)[O-])c1ccc(-c2ccccc2)c(F)c1	-10.5	-8.3	-7.7	-7.8	-7.9
ZINC000013118241	COc1cc(O)c(C(=O)O)c(-c2cc(O)c(O)cc2C)c1	-6.9	-7.9	-6.6	-6.7	-6.2
ZINC000013377095	Oc1ccc(-c2cc(O)cc(O)c2)cc1	-8.4	-8.1	-6.8	-8.5	-7.4
ZINC000013407665	CC(=O)/C=C(\C)c1ccc(-c2ccccc2)cc1	-10.3	-8	-7.3	-8.9	-8
ZINC000013532369	O=P(O)(O)C(Nc1cccc(-c2ccccc2)c1)P(=O)(O)O	-8.7	-8	-6.9	-7	-7.9
ZINC000013686738	NC(=O)c1cc(-c2ccccc2)ccc1N	-9.2	-8.3	-7.6	-9	-7.1
ZINC000013840578	Oc1ccc(-c2ccc(C(F)(F)F)cc2)cc1	-9.8	-8.6	-7.1	-9	-7.6
ZINC000016052010	O=C(O)c1ccc(-c2c(F)cccc2F)cc1	-8.3	-8.8	-7.7	-8.5	-6.8
ZINC000024720955	O=[S@@](O)c1ccccc1-c1ccccc1	-7.5	-7.5	-6.4	-7	-6.9
ZINC000027646665	O=C(NO)c1cccc(-c2ccccc2)c1	-9.8	-8.5	-7.5	-10	-8
ZINC000027657090	O=C(NO)c1ccc(-c2ccccc2)cc1	-9.8	-8.9	-7.9	-9.3	-8
ZINC000028086552	O=C(NO)c1ccc(-c2ccccc2[N+](=O)[O-])cc1	-9.4	-8.8	-7.7	-7.9	-7.5
ZINC000028100811	CN(O)C(=O)Cc1ccc(-c2ccccc2)cc1	-9.7	-7.9	-7.8	-8.9	-7.6
ZINC000028103871	CN(O)C(=O)/C=C/c1ccc(-c2ccccc2)cc1	-10.1	-8.3	-7.8	-10.2	-7.9
ZINC000028566132	C[C@@H](NS(=O)(=O)c1ccc(-c2ccccc2)cc1)C(=O)O	-9.9	-8.5	-7.4	-9.3	-8.1
ZINC000028711886	NS(=O)(=O)c1ccc(-c2ccc(C(F)(F)F)cc2)cc1	-10.4	-8	-6.4	-9	-8.1
ZINC000028711911	NS(=O)(=O)Nc1ccc(-c2ccc(C(F)(F)F)cc2)cc1	-10.2	-7.8	-8	-10	-8.1
ZINC000028711937	NS(=O)(=O)Oc1ccc(-c2ccc(C(F)(F)F)cc2)cc1	-10.2	-8.1	-7.9	-10	-8.3
ZINC000028711996	CS(=O)(=O)Nc1ccc(-c2ccc(Cl)cc2)cc1	-9.7	-7.2	-7.2	-9.3	-7.1
ZINC000028712009	Cc1ccc(-c2ccc(NC(N)=O)cc2)cc1	-10	-7.8	-7.3	-9.5	-7.5
ZINC000028821767	Cc1ccccc1-c1cccc(CCN)c1	-9.1	-7.9	-6.9	-8.7	-7.3
ZINC000029227697	CCCc1ccc(O)c(-c2cc(CCC)ccc2O)c1	-8.7	-8.1	-7.4	-8.8	-7.7
ZINC000029557762	NCCc1ccc(O)c(O)c1-c1ccc(O)cc1	-8.7	-7.4	-7	-7.1	-6.8
ZINC000029559415	NCCc1ccc(O)c(O)c1-c1ccccc1	-8.4	-7.4	-7	-7.3	-6.8
ZINC000031983702	C=C(CC(=O)c1ccc(-c2ccccc2Cl)cc1)C(=O)O	-9.9	-8.3	-7.7	-10.4	-8
ZINC000033956457	CC[C@@H](C(=O)SCCN(CC)CC)c1ccc(-c2ccccc2)cc1	-9.8	-8.3	-7.6	-7.5	-7.1
ZINC000034802820	CC(C)C[C@H](N[C@@H](c1ccc(-c2ccc(S(C)(=O)=O)cc2)cc1)C(F)(F)F)C(=O)NCC#N	-10.7	-8.9	-7.9	-7.4	-7.3
ZINC000035906654	CC(C)c1cc(-c2cc(C(C)C)c(O)c(C(C)C)c2)cc(C(C)C)c1O	-8	-9	-7	-7.7	-8.1
ZINC000038338719	Nc1ccc(-c2ccccc2)cc1	-8.3	-7.8	-6.7	-8.1	-7
ZINC000039188351	CC(C)C[C@@H](NS(=O)(=O)c1ccc(-c2ccccc2)cc1)C(=O)O	-8.1	-8.6	-7.6	-7.9	-7.6
ZINC000043014847	O=C(CNS(=O)(=O)c1ccc(-c2ccccc2)cc1)NO	-10.3	-8.5	-8.4	-8.3	-8.6
ZINC000045285097	O=C(O)CSCCc1ccc(-c2ccccc2)cc1	-9.6	-7.4	-6.5	-8.7	-6.3
ZINC000045387798	CN(C)CCSc1ccccc1-c1ccccc1	-8	-7.6	-6.2	-6.4	-7
ZINC000045495088	CNC(=O)Oc1cccc(-c2ccccc2)c1	-9.7	-8	-7.4	-8.4	-7.6
